# Supplementary material for: Identification of A Novel Link between the Intermediate Filament Organizer IFO-1 and Cholesterol Metabolism in the Caenorhabditis elegans Intestine
Source: Int J Mol Sci. 2020 Nov 3;21(21):8219. doi: 10.3390/ijms21218219 (PMC7672635; doi:10.3390/ijms21218219)
Supplement: Supplementary file 1 [file ijms-21-08219-s001.zip › Table S1.xlsx]

## Sheet: Tabelle1
Gene Name	Common Name	fold-change nhr-8(hd117) (relative to wild type)	adjusted p-value	fold-change ifo-1(kc2) (relative to wild type)	ANOVA p-value
W06D12.3	fat-5	-6.29851	0.00018343	-5.29	0.010649
F58B3.3	lys-6	-5.05955	4.14606e-07	-2.64	0.018545
B0218.8	clec-52	-4.99609	0.000389192	-5.87	0.024335
F15E11.12		-4.92556	7.61317e-06	-52.55	0.007272
T07C4.4	spp-1	-4.82036	0.000634485	-2.02	0.040383
F09G2.3		-3.94993	1.98411e-06	-2.86	0.005819
F28D1.5	thn-2	-3.90347	2.5175e-08	-3.85	0.004505
F15E11.15		-3.66257	8.24215e-05	-63.86	0.008823
F28D1.3	thn-1	-3.47531	1.44523e-07	-4.17	0.048825
C24B9.9	dod-3	-3.32265	0.000273724	-6.1	0.044492
K08F4.7	gst-4	-3.17871	0.000235953	-6.76	0.000497
F26C11.1		-3.05915	1.9596e-07	-2.9	0.014793
F45D11.1		-2.957	0.00184041	-10.32	0.020505
F10D2.9	fat-7	-2.79409	0.00496606	-19.41	0.004562
F52F10.4	oac-32	-2.69039	0.000934289	-9.95	0.015099
ZK673.1		-2.68619	0.00046027	-2.09	0.000437
F55F3.4		-2.6573	0.000498619	2.39	0.002199
ZC376.3		-2.57622	0.000208498	-3.17	0.009889
F55A12.4	dhs-2	-2.47527	9.75188e-06	-2.22	0.018989
C42D4.2		-2.39111	0.00254775	-4.24	0.003271
C03A7.12		-2.34555	0.00040101	-3.93	0.028746
F15E11.13		-2.30039	0.00632184	-5.38	0.005171
F54B11.11		-2.29341	0.000921853	-6.25	0.013711
F08H9.5	clec-227	-2.27585	0.00253549	-4.28	0.007567
C03A7.11	ugt-51	-2.18118	0.00281326	-2.53	0.035555
F19C6.5		-2.16443	0.000396665	-2.85	0.006401
C10H11.6	ugt-26	-2.143	0.00191135	-5.49	0.012763
F20B4.6	cgt-2	-2.11132	1.51292e-05	-38.31	2e-06
F15E11.1		-2.02251	0.0012566	-8	0.001487
Y71F9B.9		-2.01921	0.000634485	-2.57	0.006141
C46F2.1		-1.99714	0.000240931	-2.13	0.000219
R09B5.4	fpn-1.2	-1.99548	0.000519822	-3.89	0.003959
Y4C6B.5		-1.97468	0.00859404	-2.41	0.014909
F47G9.3	cutl-18	-1.9657	0.00486506	-6.54	0.00073
C30G12.2		-1.9577	0.000235953	-3.24	0.035101
ZK228.4		-1.89195	0.00471885	-4.09	0.017649
Y54G2A.8	clec-82	-1.84411	0.00100319	10.45	0.000611
C05G6.1	nhr-76	-1.79092	0.000312351	-2.58	0.005946
C56E6.2		-1.78559	0.00130962	-3.01	0.012076
C50A2.3		-1.72025	0.00111724	-5.81	0.005539
Y51H4A.5		-1.6592	0.00206801	-2.23	0.010128
F49C12.14		-1.6395	0.00160168	-2.46	0.027046
F35B12.2	dhs-20	-1.60402	0.00416671	2.15	0.043238
F25B4.9	clec-1	-1.58504	0.0099651	2.16	0.006715
C04F12.9	rnh-1.3	-1.56568	0.00336248	3.33	0.018356
Y40H7A.10		-1.53021	0.00247163	-3.62	0.001216
Y45G5AM.1	nhr-114	-1.50863	0.00830406	-3.19	0.016441
T25E12.11	srz-100	1.50182	4.32697e-05	4.08	0.007354
Y46G5A.20		1.51924	0.00781769	2.53	0.015045
C08E3.5	fbxa-162	1.54192	0.00275783	4.77	0.004193
D2062.8	sri-38	1.54812	1.70669e-05	2.1	0.015413
F16B4.2		1.58043	0.00468453	2.19	0.000892
F54D1.6		1.59899	0.00019017	2.46	0.003909
Y54G2A.6	clec-85	1.60672	0.00113194	2.06	0.004178
T05B11.6	srr-10	1.6368	2.46828e-05	2.74	0.01837
F09B12.2	dhhc-1	1.6603	0.00464735	2.92	0.000708
K11H12.5		1.67629	6.66719e-06	3.3	0.004567
F49F1.1		1.69657	0.00091317	10.24	0.002148
B0464.4	bre-3	1.74669	0.00216889	2.19	0.0004
EGAP1.3	zmp-1	1.75254	0.00298579	5.02	0.000649
M05B5.6	trpa-2	1.75599	0.00134903	2.11	0.003578
H43E16.1		1.79723	0.000293102	3.25	0.007416
F56A3.1	fncm-1	1.81714	0.000662262	4.38	1.7e-05
C34C6.7		1.82402	0.00571695	2.23	0.002244
C50F4.9		1.85398	3.78076e-05	5.19	0.002845
Y41D4B.17		1.88435	1.63136e-06	12.31	0.000344
C06C6.4	nhr-63	1.88702	0.00463607	3.91	0.0012
F53A9.6		1.88924	3.80694e-05	2.66	0.011639
C05B5.5		1.89414	0.000298711	2.37	0.034859
Y102A5B.2	clec-35	1.93011	3.32152e-06	2.77	0.006368
T28H10.3		1.94192	0.00314459	2.39	0.005069
T06C12.10	cgt-1	1.94446	6.26272e-05	4.08	0.000533
W06B3.1		1.94661	2.6526e-05	2.27	0.012397
C34H4.3	tag-244	1.95103	4.19381e-05	3	0.001902
F35C5.5	clec-62	1.9612	0.000179156	2.7	0.000516
F08B1.1	vhp-1	1.98011	0.00146156	2.14	0.005277
H02F09.3		2.02994	0.00406	49.45	9.5e-05
F55G11.7		2.03992	0.00015133	3.55	0.001043
R02D5.3		2.06336	0.000374306	2.29	0.00036
F47D12.6		2.13628	0.000497546	2.43	0.00396
T07H3.2	bath-46	2.20234	3.47875e-05	6.28	0.000107
F25A2.1		2.21663	2.29666e-07	2.19	0.048065
C14A4.13		2.24282	0.00362764	2.58	0.003845
F10A3.3	fbxa-18	2.26276	0.000370457	2.57	0.032333
C34H4.2		2.2662	0.00146911	2.65	0.005966
F48F7.2	syx-2	2.29338	5.73217e-06	2.47	0.003857
F47B8.4		2.30143	0.00396384	3.02	0.045518
C34B7.3	cyp-36A1	2.35286	1.50098e-05	4.87	0.002583
C23H4.6		2.35731	5.94027e-06	5.96	0.004776
Y47H9C.1		2.4084	0.000972791	27.08	0.000131
Y17D7B.1	nhr-231	2.4151	4.6307e-05	2.17	0.0177
C08E3.10	fbxa-158	2.41863	0.000191825	11.81	0.000277
Y9C9A.8		2.42295	2.45923e-05	2.79	0.027555
F49F1.7		2.44393	0.00142188	5.98	0.003612
R03G8.3		2.48307	0.00141022	2.79	0.000221
F47H4.10	skr-5	2.55581	0.000352511	5.07	0.000705
Y105C5A.12		2.55968	0.000301957	-2.27	0.003018
F35C5.9	clec-66	2.59537	0.000215443	2.69	0.00132
F16H6.1	clec-42	2.6447	1.35593e-05	9.48	0.000144
C06E4.8		2.64529	1.4922e-05	17.6	0.000509
F07G6.7	fbxa-53	2.65554	4.97797e-05	2.56	0.020362
C16D9.4		2.68395	0.00672473	2.1	0.001425
C31B8.4		2.71241	5.73217e-06	11.79	0.000487
F53A9.7		2.72115	0.00290491	7.02	0.026558
C02H6.2	fbxa-105	2.83182	3.12066e-05	3.45	0.001259
Y34F4.4		2.8963	2.46828e-05	2.45	0.003891
F49F1.6		2.97836	0.00242125	5.17	0.002085
K10D11.5		2.9881	1.5773e-07	2.18	6e-06
F39E9.1		3.01321	3.78076e-05	2.42	0.01338
Y52E8A.3		3.02777	0.000228813	2.72	0.048154
M176.1	arrd-3	3.08588	0.000514519	6.01	0.002934
C54D10.7	dct-3	3.09006	6.71862e-07	30.78	0.000224
EGAP9.2	fut-2	3.10698	0.000103101	4.65	0.001376
F53A9.2		3.15964	0.00979124	4.69	0.001435
T12A7.1	gem-4	3.18805	0.000543459	4.17	0.014891
T27C5.8		3.24845	3.79626e-08	10.31	0.005179
F01D4.1	ugt-43	3.25714	0.0012566	2.01	0.018961
Y43C5A.3		3.29927	0.00686426	2.27	0.003645
F49H6.3		3.32347	3.93283e-07	15.22	0.00156
F49F1.5		3.33744	0.00626707	5.23	0.011706
K10D11.3		3.41296	7.25001e-08	3.81	0.016543
F10E9.12		3.43203	0.00263861	2.1	0.010842
T19D12.4		3.51978	0.00082595	2.61	0.005452
Y46C8AL.4	clec-71	3.55239	0.000389192	6.43	0.006293
C17H12.6		3.62688	0.000166884	5.56	0.002827
F35E12.7	dct-17	3.67278	5.75057e-09	13.85	9.3e-05
Y75B8A.27	pqn-92	3.67742	3.79626e-08	3.75	0.000866
F35E12.8		3.76656	0.00028873	2.34	0.01825
C07E3.3		3.79007	0.000369889	9.03	0.000332
M28.8		3.82251	2.0367e-06	4.79	0.00015
Y39D8C.1	abt-4	3.91354	4.23352e-06	2.01	0.000369
C32H11.12	dod-24	4.1363	0.000818674	2.45	0.000568
T19D12.4		4.15206	0.00160168	2.61	0.005452
T24B8.5		4.3754	0.00315078	2.73	0.005162
Y22F5A.6	lys-3	4.38715	4.26482e-05	3.26	0.008244
F13A7.11		4.43364	0.000374465	4.58	0.029359
Y41D4B.15		4.49799	3.21522e-07	8.62	0.048811
F10A3.1		4.66755	4.85153e-07	15.07	0.000569
Y70C5C.6	nhr-112	4.66868	0.00113671	4.03	0.006859
F20G2.5		4.68155	0.000124125	5.57	0.000361
ZK1037.6		4.82314	0.000166884	4.53	0.000193
ZK896.4		5.2274	1.33625e-05	2.85	0.000453
C49C3.9		5.33048	8.12196e-05	2.38	0.000473
F09C8.1		5.41064	1.37639e-09	5.68	0.001446
F10A3.2	fbxa-88	5.8814	7.25001e-08	5.86	0.000722
F49H6.1	clec-240	6.16471	6.71862e-07	3.5	0.038432
ZC443.5	ugt-18	6.65832	1.12148e-05	41.61	0.000304
F15B9.6		6.99256	1.1443e-06	22.64	0.000346
F01D4.2	ugt-44	7.65538	0.000213649	2.1	0.002944
T10B9.2	cyp-13A5	7.80739	0.000150741	6.82	0.001175
F11D11.3		8.05678	2.40452e-05	7.77	0.02245
E03H4.10	clec-17	8.14797	6.00743e-05	5.86	0.00139
T24C4.4		8.51076	6.28868e-06	2.88	0.01803
H06H21.10	tat-2	9.40933	2.81734e-08	3.06	0.017732
C09F12.1	clc-1	9.52786	1.35468e-07	2.67	0.00017
F01G10.3	ech-9	9.65623	2.32446e-05	7.81	0.003416
ZK896.1		10.9884	1.20191e-05	2.54	0.025382
F21F8.4		11.3462	6.11989e-08	3.57	0.005967
B0348.2		11.6804	1.50098e-05	17.22	0.006536
T10H4.12	cpr-3	14.462	2.79561e-06	4.18	0.007358
F49H6.13		14.541	2.26307e-06	9.74	0.025603
K11H12.4		16.1684	9.97725e-06	2.17	0.041393
T19C9.8		17.7219	5.19526e-08	6.44	0.004379
C02F5.11	tsp-2	20.3078	1.98344e-07	15.32	0.000224
C02F5.8	tsp-1	22.3565	5.68278e-07	18.38	3.1e-05
C32H11.9		25.1116	0.000389192	95.62	1.2e-05
ZK1290.10		28.4367	7.59885e-07	4.44	0.002894
F07C4.2	clec-45	61.722	2.53235e-06	15.26	0.003965
F44G3.10		93.3341	1.37639e-09	68.02	0.001146
