# Supplementary material for: Identification of A Novel Link between the Intermediate Filament Organizer IFO-1 and Cholesterol Metabolism in the Caenorhabditis elegans Intestine
Source: Int J Mol Sci. 2020 Nov 3;21(21):8219. doi: 10.3390/ijms21218219 (PMC7672635; doi:10.3390/ijms21218219)
Supplement: Supplementary file 1 [file ijms-21-08219-s001.zip › Table S2.xlsx]

## Sheet: lipid composition
strain	wild type				ifo-1(kc2)				ifb-2(kc14)				nhr-8(hd117)
experiment	N1	N2	N3	N4	N1	N2	N3	N4	N1	N2	N3	N4	N1	N2	N3	N4
fatty acids
C13:0	1283	1345	1262	1443	3679	3391	6276	4160	2432	452	1100	1418	2351	1977	2111	1306
C14:0	1179	401	3873	2991	7151	6992	7909	7777	2696	2858	4377	4918	3518	864	2343	622
C16:0	43990	7763	22561	26217	68907	64052	117156	77679	45006	8053	19205	25577	30972	37212	28485	43775
C18:0	13562	1804	9048	5486	14630	20607	35214	18636	11229	6658	11378	11334	21734	4451	10914	8497
C16:1	12113	22209	27384	20556	5715	5335	10278	6236	1442	1276	2141	2342	14001	9843	8687	5624
C18:1n9	24448	35404	26245	16103	24400	26919	49999	43123	17956	6921	11967	16820	31902	9502	19851	12461
C18:1n7	11049	11237	11095	12078	7919	8487	18194	9076	8243	3332	5965	14364	6684	5829	7415	5465
C18:2n6	28151	26965	28911	31419	19371	22585	39963	25780	23781	8161	16117	16716	15887	22021	6680	9663
C18:3n6	17055	11497	11436	8191	16344	17044	21383	14096	3464	8680	1065	1863	4107	6780	2607	12303
C20:2n6	2879	2132	2472	1362	2140	1385	1197	2132	3322	2653	3562	3620	1359	1157	1472	1325
C20:3n6	4155	3476	4115	1916	2194	5288	4371	2985	1698	2807	1873	1687	1887	1620	1967	1023
C20:3n3	2495	1035	1135	1706	1106	2130	2830	2929	2990	1421	1577	2195	1401	1193	2768	1692
C20:4n6	5496	5460	1834	5171	280	1178	1816	1310	4568	2175	5369	3683	1210	147	2896	1845
C20:4n3	2706	3673	2626	2022	3371	4540	2074	2885	1554	1059	2916	1250	1391	2510	1189	1626
C20:5n3	5510	4063	7508	7635	4762	6284	10528	6834	4459	4756	4627	10806	11127	3232	7271	7210
C15iso	7573	1918	2759	5941	7032	13272	13982	9248	1367	957	3288	6613	1147	1554	3143	3026
C17iso	4101	4913	3940	2496	910	2748	2161	1273	2817	1387	2157	3469	2931	4017	1088	1301
C17cyclo	4661	962	4182	4218	5692	6172	9137	7217	4518	1216	1826	4048	1669	3781	7180	3135
sterols
7-dehydrocholesterol	13853	12736	8397	11161	1227	1037	2111	1426	6873	5407	5361	4019	9303	8677	4234	7914
D4-dafachronic acid	877	912	728	945	538	811	723	672	526	817	877	961	678	507	825	586
D7-dafachronic acid	873	974	910	878	792	512	724	573	518	467	662	711	840	679	904	478
ceramides
GlyCer[39:1](2OH)	0.990948	0.827632	1.21677	1.04813	0.524986	0.838061	0.511749	0.408909	0.515224	0.636493	0.671068	0.68486	1.04711	0.884796	0.95144	1.3873
GlyCer[41:1](2OH)	0.745321	0.827054	1.37915	0.674705	0.520736	0.486361	0.675041	0.347829	0.808667	1.52544	0.637989	1.41	1.23982	1.23074	1.53085	1.20699
Cer[39:1]	0.0270601	0.0261898	0.0467528	0.0215379	0.0348105	0.0113698	0.0335792	0.0450174	0.00891953	0.00838527	0.00214037	0.0254355	0.0381517	0.0061758	0.0202029	0.0318111
Cer[41:1]	0.00966997	0.00328847	0.0190678	0.00875457	0.0135007	0.0202791	0.00585355	0.0121129	0.0172137	0.0193064	0.0118542	0.0278644	0.0117989	0.0054534	0.0182582	0.0192157
Cer[41:1](2OH)	0.0497212	0.0165302	0.0756819	0.0669844	0.0562815	0.0305085	0.0360891	0.0523839	0.0624474	0.0602172	0.0165944	0.0678922	0.0669312	0.0470638	0.0583622	0.0870001
Cer[39:1](2OH)	0.786668	1.20389	1.04655	1.41248	1.45474	1.53955	1.75491	1.45845	1.10541	1.50572	1.72766	1.80639	0.506726	0.519275	0.721892	1.30466
